# Supplementary material for: Evaluating Differentiation Status of Mesenchymal Stem Cells by Label-Free Microscopy System and Machine Learning
Source: Cells. 2023 May 31;12(11):1524. doi: 10.3390/cells12111524 (PMC10252613; doi:10.3390/cells12111524)
Supplement: Supplementary file 1 [file cells-12-01524-s001.zip]

Archive with 1 entries (1 files):
- cells-2367957-supplementary.pdf
